# Supplementary material for: The up-regulation of Myb may help mediate EGCG inhibition effect on mouse lung adenocarcinoma
Source: Hum Genomics. 2016 Jul 25;10(Suppl 2):19. doi: 10.1186/s40246-016-0072-4 (PMC4965723; doi:10.1186/s40246-016-0072-4)
Supplement: Additional file 1: — The mRNAs significantly regulated by EGCG in the NNK-induced A/J mouse lung tumor. (36kb xlsx) [file 40246_2016_72_MOESM1_ESM.xlsx]

## Sheet: Sheet1
Supplemental Table 1. The mRNAs significantly regulated by EGCG in the NNK-induced A/J mouse lung tumor
		Control (Log2)			EGCG Treatment (Log2)			P-values
microProbeID	geneSymbol	C1-normalized	C2-normalized	C3-normalized	E1-normalized	E2-normalized	E3-normalized	C1-p-val	C2-p-val	C3-p-val	E1-p-val	E2-p-val	E3-p-val
1449434_at	CAR3	5.93074	4.84688	7.25384	12.8369	11.4516	10.8126	0.00415	0.01416	0.000244	0.000244	0.000244	0.000244
1420347_at	PLUNC	6.53294	5.34522	6.56211	12.6524	11.2595	11.0909	0.000244	0.000244	0.000244	0.000244	0.000244	0.000244
1423719_at	U46068	4.39917	3.97241	3.47862	9.56926	9.39097	8.02449	0.008057	0.005859	0.037598	0.000244	0.000244	0.000732
1418726_a_at	TNNT2	4.01792	5.34522	6.44451	10.1132	10.0303	9.24696	0.000732	0.000244	0.000244	0.000244	0.000244	0.000244
1448826_at	Myh6	4.8125	5.89646	7.15289	10.7399	10.541	9.76589	0.000732	0.000244	0.000244	0.000244	0.000244	0.000244
1424737_at	Thrsp	6.08958	5.72318	6.47862	11.9484	9.6114	9.33417	0.001953	0.001953	0.000244	0.000244	0.000244	0.000244
1419699_at	Scgb3a1	7.45204	7.18685	7.44882	12.0755	11.9039	10.6325	0.000244	0.000244	0.000244	0.000244	0.000244	0.000244
1422580_at	MYL4	4.65535	5.77181	6.96717	10.0735	10.0869	9.00928	0.008057	0.01416	0.00293	0.000244	0.000244	0.000732
1415994_at	CYP2E1	4.67243	4.9491	5.13803	10.8591	7.40429	6.65463	0.001953	0.000244	0.00415	0.000244	0.000732	0.000732
1415927_at	Actc1	6.37678	5.46179	6.32961	9.76599	9.42774	9.03404	0.00415	0.018555	0.001953	0.000244	0.000244	0.000244
1418370_at	tnnc1	4.60288	4.50718	5.14654	8.2549	8.35941	7.29541	0.000732	0.000732	0.000244	0.000244	0.000244	0.000244
1443946_s_at	AU040972	6.26866	5.8793	6.00394	10.0058	9.54253	8.24393	0.000244	0.00293	0.000244	0.000244	0.000244	0.000244
1450009_at	LTF	5.57289	5.30539	5.24098	9.49414	8.33663	7.54219	0.008057	0.010742	0.023926	0.000244	0.000244	0.000244
1422230_s_at	LOC100047711	6.32912	6.44523	7.0523	10.5872	9.38417	8.53336	0.001953	0.001953	0.000732	0.000244	0.000244	0.000732
1433783_at	Ldb3	3.15381	3.17886	3.29174	6.35618	6.01792	5.78774	0.018555	0.037598	0.030273	0.000732	0.000732	0.000732
1434449_at	AQP4	3.49825	3.0964	3.65601	6.89984	6.24089	5.59476	0.01416	0.046143	0.010498	0.000244	0.000244	0.000732
1436296_x_at	Dnaic2	4.00899	2.95379	3.75952	6.61715	5.95635	6.17881	0.000732	0.005859	0.000244	0.000244	0.000244	0.000244
1448962_at	MYH11	6.22882	5.19083	5.52505	8.33437	7.99565	7.98098	0.000244	0.000244	0.00415	0.001953	0.001221	0.001221
1418608_at	Calml3	4.52982	4.16274	4.47186	7.58254	7.2227	5.69701	0.000732	0.00293	0.001221	0.000244	0.000244	0.001953
1422340_a_at	Actg2	5.76818	4.87188	4.5637	7.69073	7.31635	7.26841	0.01416	0.01416	0.005859	0.001953	0.00415	0.001953
1448499_a_at	Ephx2	4.38543	4.33806	3.49204	7.77816	6.18829	5.2769	0.008057	0.018555	0.030273	0.000244	0.000244	0.000244
1436593_at	1700016K19Rik	4.62644	3.99989	4.71443	6.7084	6.94053	6.60693	0.005859	0.037598	0.00415	0.000732	0.000732	0.001221
1430714_at	4930451C15Rik	3.40599	3.07932	3.85609	5.79878	5.569	5.545	0.00293	0.000244	0.01416	0.000732	0.000244	0.001953
1441218_at	ttc21a	4.93074	4.12163	4.60752	6.87523	6.6542	6.68939	0.001221	0.00293	0.000732	0.000244	0.000732	0.000732
1425295_at	Ear11	11.7875	8.56965	5.48198	6.01205	7.48646	4.64022	0.000244	0.000244	0.000244	0.000732	0.000732	0.00293
1438142_s_at	CDHR4	5.37851	5.49758	5.40604	7.90988	7.60489	7.24089	0.018555	0.010742	0.018555	0.000732	0.000732	0.001221
1449525_at	fmo3	5.93546	5.14644	5.8869	8.18567	7.59213	7.58658	0.001221	0.008057	0.000732	0.000732	0.000732	0.000732
1436111_at	TMEM212	6.19771	5.62952	6.15289	8.37003	8.00176	7.9716	0.01416	0.037598	0.018555	0.000244	0.000244	0.000244
1420660_at	LRRC6	3.33628	2.38744	2.59513	4.94577	5.24776	4.43093	0.00415	0.030273	0.005859	0.000244	0.000732	0.000244
1418589_a_at	MLF1	5.39232	5.05769	5.18836	7.26934	7.65226	7.01285	0.000732	0.001953	0.000244	0.000244	0.000244	0.000732
1428705_at	1700007K13Rik	5.22497	4.87188	5.4514	7.45334	7.4066	6.95793	0.001953	0.008057	0.001221	0.000244	0.000244	0.000244
1430762_at	4833427G06Rik	5.0268	4.00893	5.00394	6.80786	6.89968	6.50941	0.000244	0.001221	0.001221	0.000244	0.000244	0.000244
1417404_at	ELOVL6	6.2854	5.94203	6.19042	9.29498	7.82298	7.41871	0.010742	0.00415	0.00293	0.000244	0.001221	0.001221
1427503_at	AI324046	6.80478	5.61182	5.85089	9.02718	7.7857	7.56802	0.000244	0.00293	0.000732	0.000244	0.000244	0.000244
1432556_a_at	FAM183B	6.34696	5.80595	6.34818	8.37614	8.29163	7.89974	0.000244	0.00415	0.001953	0.000244	0.000244	0.000244
1417732_at	ANXA8	5.02237	5.09215	4.72584	7.4848	7.14387	6.26841	0.00415	0.023926	0.001221	0.000244	0.000244	0.000244
1435399_at	SYNPO2	5.19377	4.93493	4.43759	7.07541	6.64772	6.76015	0.000244	0.00293	0.000244	0.000244	0.000244	0.000244
1452670_at	MYL9	8.00056	7.66214	7.67158	10.0761	9.54078	9.60592	0.000732	0.001221	0.001953	0.000244	0.000244	0.000244
1451263_a_at	FABP4	8.88905	8.90163	9.01153	11.9828	10.1321	10.532	0.000244	0.000244	0.000732	0.000244	0.000732	0.000244
1416023_at	fabp3	6.32912	6.65998	6.59202	8.92638	8.61622	7.78238	0.000244	0.000244	0.000244	0.000244	0.000244	0.000244
1429074_at	1700026D08Rik	4.42626	4.29434	4.70294	6.57658	6.44147	6.02802	0.000244	0.000244	0.000732	0.000244	0.000244	0.000244
1458104_a_at	CCDC153	6.3345	5.8694	6.12732	8.10009	8.01893	7.83451	0.008057	0.023926	0.001953	0.000732	0.001221	0.001221
1452284_at	ptprz1	4.18587	4.04456	4.36651	6.60288	5.96471	5.64548	0.000244	0.008057	0.010742	0.000244	0.000244	0.000732
1430852_at	1600029I14Rik	5.98185	5.46508	5.20476	7.61392	7.41883	7.22606	0.010742	0.030273	0.037598	0.001953	0.00293	0.00293
1457693_a_at	ENO4	4.91648	4.38744	4.39536	6.85895	6.09232	6.33823	0.030273	0.037598	0.01416	0.001221	0.000732	0.000244
1427256_at	VCAN	4.57894	2.46836	4.46507	6.13069	5.46082	5.50219	0.000244	0.046143	0.000244	0.000244	0.001953	0.001953
1444270_at	rsph4a	4.91169	4.50079	4.69715	6.76074	6.62416	6.25643	0.000732	0.00415	0.001221	0.000244	0.000244	0.000244
1417788_at	SNCG	4.07039	4.49436	4.33706	7.76016	5.13371	5.51086	0.037598	0.008057	0.005859	0.000244	0.000244	0.000244
1447496_s_at	FANK1	4.94017	3.92541	4.20476	6.23528	6.258	6.07941	0.001953	0.046143	0.001953	0.001953	0.000244	0.000732
1429471_at	1110017D15Rik	6.49185	5.85442	6.80324	8.44718	8.35265	7.84825	0.018555	0.018555	0.023926	0.000732	0.000732	0.00293
1418190_at	PON1	7.47735	7.0804	7.84175	9.73971	9.29163	8.85592	0.000244	0.000732	0.000244	0.000244	0.000244	0.000244
1436285_at	CCDC113	4.20945	3.76382	4.70869	6.01008	6.2078	5.95158	0.001953	0.00293	0.000732	0.000244	0.000244	0.000244
1444897_at	AU017263	5.04876	5.07071	5.10347	7.11524	6.62284	6.93236	0.000732	0.005859	0.000244	0.000244	0.000732	0.000244
1454752_at	rbm24	3.848	3.77447	3.75952	5.88276	5.90077	5.026	0.005859	0.000244	0.01416	0.000244	0.000244	0.000732
1449368_at	DCN	9.21091	9.1856	9.19735	12.162	10.3651	10.4797	0.000244	0.000244	0.000244	0.000244	0.000244	0.000244
1416967_at	SOX2	5.91886	5.63245	6.21895	7.93598	7.7637	7.46774	0.000244	0.000244	0.000244	0.000244	0.000244	0.000244
1450344_a_at	PTGER3	4.47897	4.92541	4.12947	8.56425	5.00582	5.35597	0.000244	0.000244	0.001953	0.000244	0.000732	0.000244
1449534_at	Sycp3	4.29278	2.38744	3.77057	6.54979	4.38183	4.89534	0.000244	0.037598	0.008057	0.000244	0.008057	0.000244
1453320_at	1700027A23Rik	6.15381	5.24925	5.8767	7.85786	7.56832	7.18334	0.000732	0.001953	0.000244	0.000244	0.000732	0.000244
1436218_at	LGR6	3.57289	3.75309	4.03177	6.06976	5.38183	5.21461	0.01416	0.037598	0.008057	0.000244	0.001221	0.001221
1445576_at	RSPH10B2	5.07039	4.6412	5.04093	6.8644	6.73221	6.45358	0.010742	0.037598	0.018555	0.001953	0.001221	0.001953
1452260_at	CIDEC	5.08746	5.58485	5.67673	9.09175	6.30816	6.23219	0.001221	0.001221	0.001953	0.000244	0.000244	0.000732
1456404_at	LOC100048332	5.36457	4.63537	5.20068	7.47415	6.67856	6.32191	0.000732	0.001221	0.000732	0.000244	0.000244	0.000244
1425881_at	Psg28	3.87774	3.91582	3.91706	4.52936	6.20427	6.20218	0.01416	0.046143	0.005859	0.008057	0.001221	0.001221
1418709_at	COX7A1	5.853	5.56965	6.03177	8.20684	7.47113	6.97055	0.000244	0.000244	0.000244	0.000244	0.000244	0.000244
1417765_a_at	Amy1	4.40599	4.26443	4.57635	7.43808	5.6069	5.38139	0.000732	0.000244	0.001221	0.000244	0.000732	0.000244
1453310_at	PPIL6	5.2555	4.80075	5.14229	6.85567	7.02394	6.49784	0.000732	0.037598	0.00415	0.000244	0.000732	0.000732
1419738_a_at	tpm2	8.07361	7.88606	7.62818	9.66833	9.4599	9.63214	0.000732	0.000732	0.000732	0.000244	0.000244	0.000244
1416454_s_at	acta2	9.5844	9.27502	9.14787	11.3384	10.9074	10.9287	0.000244	0.000244	0.000244	0.000244	0.000244	0.000244
1429781_s_at	CCDC39	5.44294	4.87188	5.75396	7.16728	7.15488	6.90523	0.000732	0.008057	0.000244	0.001221	0.001953	0.000244
1456823_at	Gm70	4.7761	4.16274	4.66196	6.36696	6.22879	6.14952	0.000244	0.000732	0.000244	0.000244	0.000732	0.000244
1428599_at	KNDC1	3.94486	3.77447	3.97556	5.75723	5.47553	5.545	0.00415	0.010742	0.005859	0.000732	0.000244	0.000244
1446591_at	LOC100045399	5.94953	5.77181	6.14016	7.87415	7.72361	7.30872	0.000244	0.000244	0.000244	0.000244	0.000244	0.000244
1432075_a_at	tekt1	4.67807	4.17886	4.27631	5.91251	6.17213	6.01995	0.000732	0.000732	0.000244	0.000244	0.000244	0.000244
1457401_at	Dnahc9	3.80735	4.65855	4.43759	5.85239	5.861	6.10824	0.000244	0.005859	0.00415	0.000244	0.00293	0.000732
1425890_at	Ly6i	9.34629	8.98105	8.73821	5.38829	7.17574	8.4487	0.000244	0.000732	0.000732	0.005859	0.000732	0.000244
1452913_at	Pcp4l1	6.32733	5.98392	6.53967	8.31937	7.95425	7.46848	0.000244	0.000244	0.000244	0.000244	0.000244	0.000244
1456557_at	CCDC30	4.64962	3.46836	3.99454	5.736	5.98541	5.28028	0.000732	0.023926	0.00293	0.000244	0.000732	0.000244
1451322_at	Cmbl	5.63227	5.39436	5.49537	8.02718	6.90946	6.46997	0.000244	0.001221	0.00415	0.000244	0.000244	0.000732
1455436_at	DIRAS2	3.90689	4.2027	4.5637	6.37309	5.60154	5.58111	0.037598	0.01416	0.008057	0.000732	0.000244	0.000732
1438122_at	2900006K08Rik	3.1375	3.22616	3.61979	5.16993	4.79218	4.89534	0.00415	0.023926	0.001953	0.000244	0.000732	0.000732
1421317_x_at	myb	5.36807	4.44856	5.66493	6.77585	6.91162	6.65593	0.000732	0.000244	0.000732	0.000244	0.000732	0.000244
1445173_at	AK129341	4.3505	3.42847	4.26071	5.57259	5.8964	5.43093	0.00293	0.030273	0.005859	0.000244	0.001221	0.000244
1455074_at	EFCAB1	4.89239	3.95379	4.0947	6.10883	5.92883	5.72954	0.001953	0.005859	0.001953	0.000244	0.000244	0.000732
1436675_at	WDR63	4.23266	3.92541	4.40249	6.03154	5.85876	5.44607	0.046143	0.023926	0.030273	0.010742	0.008057	0.008057
1435992_at	Iqca	5.21335	4.84688	5.27243	6.93131	6.69875	6.47293	0.00293	0.00415	0.000732	0.000244	0.000244	0.000244
1430781_at	ak7	6.33271	5.78767	5.99925	7.74665	7.7649	7.37587	0.000732	0.00415	0.000732	0.000244	0.000244	0.000244
1434083_a_at	elmod1	3.94486	4.02686	3.12947	5.28161	5.5216	5.03404	0.008057	0.00415	0.010742	0.000244	0.000732	0.000244
1436867_at	srl	4.33628	4.80595	4.72014	6.40483	6.39582	5.78059	0.010742	0.001953	0.000244	0.000244	0.000244	0.000244
1429181_at	1700009P17Rik	6.94017	6.35943	6.63651	8.34297	8.35822	7.85847	0.00415	0.005859	0.00293	0.000244	0.000244	0.000244
1428005_at	MOSC1,LOC100045982	3.49825	4.07932	3.47862	6.47771	4.84296	4.34309	0.00293	0.00415	0.001953	0.000244	0.000732	0.000732
1424713_at	calml4	6.60733	6.0313	6.4514	8.23528	7.80679	7.64285	0.000244	0.000244	0.000244	0.000244	0.000244	0.000244
1418752_at	ALDH3A1	5.14975	4.82143	5.49537	7.02572	6.81201	6.18785	0.001953	0.001953	0.000732	0.000244	0.000244	0.000244
1450772_at	WNT11	4.86295	4.98621	4.28405	6.5686	6.27323	5.8414	0.00293	0.010742	0.008057	0.000244	0.001953	0.00293
1447462_at	D7Wsu130e	5.90207	5.99534	6.42365	3.65032	3.88763	5.09678	0.000244	0.000244	0.000244	0.000732	0.001221	0.000244
1448254_at	PTN	4.67807	3.40125	3.99454	5.54029	5.20251	5.86412	0.001953	0.005859	0.000244	0.001953	0.001221	0.000732
1451424_at	GABRP	5.40939	5.42847	5.84829	7.31937	7.13092	6.69321	0.030273	0.030273	0.018555	0.000732	0.001221	0.001221
1429783_at	PDLIM5	5.88509	5.77447	6.24495	7.60484	7.59415	7.15044	0.001953	0.005859	0.000732	0.000244	0.000244	0.000732
1448293_at	EBF1	4.51728	4.01792	4.787	6.61068	5.61489	5.51373	0.000244	0.005859	0.000244	0.000732	0.005859	0.001953
1422678_at	DGAT2	7.3345	6.9608	7.02024	9.95894	7.96731	7.79958	0.001953	0.000732	0.001221	0.000244	0.000732	0.001221
1419196_at	Hamp	3.85798	3.35943	4.33706	5.27835	5.97095	4.68174	0.005859	0.023926	0.000244	0.000244	0.000244	0.000244
1439920_at	A430085M09Rik	3.70044	4.12995	3.8869	4.52936	5.9224	5.62434	0.023926	0.00293	0.030273	0.00415	0.00415	0.00415
1432513_a_at	1700001C02Rik	4.33628	3.96313	4.12086	5.71926	6.00582	5.026	0.00293	0.018555	0.001953	0.000732	0.000244	0.005859
1456578_x_at	LASP1	5.35403	5.41152	4.76506	6.58188	6.44147	6.80428	0.023926	0.023926	0.01416	0.046143	0.030273	0.023926
1448929_at	F13A1	6.19574	6.01119	6.18009	8.58979	7.14847	6.93128	0.001953	0.001953	0.001221	0.000244	0.001221	0.000732
1426147_s_at	Cldn10a	6.92719	6.04895	6.77332	8.23191	8.16671	7.60491	0.000244	0.001221	0.000244	0.000244	0.000244	0.000244
1440815_x_at	LOC631151	3.74416	2.97241	3.29174	4.71445	4.61754	4.91723	0.018555	0.037598	0.001953	0.001221	0.001221	0.000732
1424266_s_at	AU018778	4.53605	4.40125	4.99925	7.64146	5.81085	4.68174	0.010742	0.008057	0.001953	0.000244	0.000244	0.00293
1415949_at	CPE	7.04002	6.65423	6.71013	8.74311	7.92883	7.92589	0.001221	0.000732	0.000732	0.000244	0.000244	0.000244
1430217_at	LRGUK	3.75489	3.86691	4.16342	5.21837	5.58807	5.16057	0.046143	0.030273	0.023926	0.000732	0.000244	0.000732
1417643_at	Rsph1	6.65678	5.93967	6.07923	7.60288	7.75348	7.48544	0.010742	0.037598	0.023926	0.000244	0.000732	0.001221
1419413_at	Ccl17	11.1956	8.60661	7.86256	7.06787	8.08898	7.23219	0.000244	0.000244	0.000244	0.001953	0.000732	0.000244
1456472_at	ARMC4	4.18587	3.77447	3.65601	5.16993	5.57174	4.98927	0.001221	0.000732	0.000732	0.000244	0.000732	0.000244
1428960_at	ENKUR	5.59395	5.28319	5.67967	7.04119	7.06633	6.55062	0.000244	0.001221	0.000244	0.000244	0.000244	0.000244
1449350_at	Osr1	5.15381	5.0964	4.57004	7.31779	5.72975	5.87086	0.000244	0.000244	0.000244	0.000244	0.000244	0.000244
1441389_at	ADAMTS5,LOC632263	3.89724	2.91582	4.04093	5.51558	5.11128	4.31037	0.008057	0.008057	0.00293	0.000244	0.000732	0.001953
1448470_at	Fbp1	10.3333	8.15868	7.76851	6.49747	7.21395	7.32601	0.000244	0.000244	0.000244	0.000732	0.000244	0.000732
1445787_at	CCDC162	4.94953	5.02686	5.32211	6.57791	6.49442	6.28534	0.000244	0.00415	0.000244	0.000244	0.000244	0.000244
1425995_s_at	wt1	3.27798	3.5199	4.43064	6.21496	4.66963	4.39394	0.030273	0.030273	0.001221	0.000244	0.005859	0.000244
1422478_a_at	ACSS2	6.83162	6.5984	7.15289	9.19348	7.6314	7.79426	0.000244	0.000244	0.000244	0.000244	0.000244	0.000244
1452114_s_at	IGFBP5	9.03232	8.7588	9.09002	11.3848	9.91541	9.61482	0.000244	0.000244	0.000244	0.000244	0.000244	0.000244
1423410_at	meig1	5.34341	4.27946	5.30701	6.38829	6.51165	6.04203	0.000244	0.008057	0.001953	0.000244	0.000244	0.000244
1417851_at	CXCL13	8.25408	7.69052	7.52342	10.8417	8.02043	8.60491	0.000732	0.000732	0.000732	0.000244	0.000732	0.000732
1450910_at	CAP2	3.6893	3.76382	3.72584	4.97023	5.33744	4.86862	0.023926	0.023926	0.018555	0.005859	0.001953	0.010742
1440884_s_at	A530047J11Rik	3.70044	4.12995	3.77057	6.13069	4.80621	4.66113	0.030273	0.030273	0.023926	0.008057	0.018555	0.018555
1443671_x_at	Odf3b	5.09592	5.28692	5.17178	6.68397	6.53991	6.31698	0.000244	0.001221	0.001953	0.000244	0.000244	0.000244
1424890_at	Bnc1	4.03562	4.2027	4.65004	6.47058	5.20251	5.19324	0.030273	0.000244	0.001953	0.000244	0.001221	0.000732
1442339_at	Stfa2l1	3.65535	3.70937	2.69135	5.11615	4.07698	4.82759	0.005859	0.023926	0.030273	0.000732	0.000244	0.001953
1423607_at	LUM	5.15785	5.66714	5.60134	8.06267	6.20604	6.11962	0.00415	0.00415	0.001953	0.000244	0.000732	0.001953
1429907_at	1700094D03Rik	7.47492	7.19083	7.13376	8.83668	8.68995	8.22781	0.000244	0.000244	0.000244	0.000244	0.000244	0.000244
1423505_at	TAGLN	8.56415	8.33716	8.12247	9.86982	9.58841	9.51624	0.000244	0.000244	0.000244	0.000244	0.000244	0.000244
1453168_at	1700029J07Rik	4.90689	4.50718	4.47862	6.18393	6.09232	5.55621	0.000732	0.018555	0.000732	0.000732	0.000732	0.001221
1424393_s_at	adhfe1	5.90448	4.86691	5.80324	8.04934	6.23052	6.21815	0.000244	0.000244	0.000732	0.000244	0.000244	0.000244
1427857_x_at	Gm10880	4.95884	4.6412	4.29174	6.37156	5.569	5.86637	0.037598	0.01416	0.018555	0.008057	0.01416	0.01416
1425619_s_at	DSG2	4.37851	4.26443	4.21288	5.68027	5.7075	5.37824	0.001953	0.000732	0.000244	0.000244	0.000244	0.000244
1443337_at	B130020M22Rik	4.21723	3.99079	4.05908	5.73362	5.22357	5.21815	0.000732	0.000732	0.008057	0.000244	0.000244	0.001221
1428283_at	Cyp2s1	7.38111	7.05004	7.55013	8.69959	8.65679	8.52803	0.000244	0.000244	0.000244	0.000244	0.000244	0.000244
1452363_a_at	ATP2A2	8.06555	8.32996	8.50409	9.73004	9.84933	9.21638	0.000244	0.000244	0.000244	0.000244	0.000244	0.000244
1450912_at	MS4A1	7.0268	6.44356	6.43586	8.96542	7.41425	7.40017	0.000244	0.000244	0.000244	0.000244	0.000244	0.000244
1428987_at	Dynlrb2	8.76188	8.19033	8.50492	9.88504	9.7976	9.64744	0.000244	0.000244	0.000244	0.000244	0.000244	0.000244
1446236_at	C230072F16Rik	3.90689	4.03573	3.81397	5.1978	5.58536	4.8414	0.018555	0.005371	0.001221	0.000244	0.000732	0.000732
1435378_at	LOC100047371	5.50779	5.19876	4.67379	6.43881	6.62416	6.16057	0.008057	0.037598	0.018555	0.00293	0.005859	0.018555
1421195_at	CCKAR	6.97039	5.96545	6.78291	7.58452	8.14295	7.80487	0.000244	0.000244	0.000244	0.000244	0.000244	0.000244
1436521_at	SLC36A2	6.86542	6.31818	6.3537	8.9509	7.18113	7.21726	0.000732	0.000244	0.000244	0.000244	0.000244	0.000244
1457296_at	CILP	3.18587	3.56965	2.71443	4.28486	4.38183	4.61365	0.037598	0.00415	0.005859	0.000732	0.001953	0.001953
1452904_at	1700026L06Rik	6.1127	5.50718	5.55093	7.19694	7.22618	6.54641	0.001953	0.00415	0.001221	0.000732	0.000732	0.000732
1429159_at	itih5	5.81506	5.96313	5.82991	8.49887	6.41578	6.49056	0.000244	0.001953	0.000732	0.000244	0.000244	0.000244
1437406_x_at	igfbp4	8.81089	9.25449	7.73221	10.6332	9.4586	9.50237	0.010742	0.010742	0.005859	0.000732	0.010742	0.00293
1421558_at	T2	4.63227	4.30171	4.79243	5.94783	5.79452	5.78059	0.030273	0.037598	0.046143	0.023926	0.023926	0.037598
1437094_x_at	Dnaic1	4.09592	3.56965	3.74838	5.40333	4.93522	4.85053	0.01416	0.005859	0.000244	0.000244	0.000244	0.000244
1429816_at	ARMC3	5.2817	4.97241	4.42365	6.15222	5.98541	6.29038	0.01416	0.018555	0.023926	0.00293	0.001953	0.008057
1455464_x_at	Upk1b	5.69488	5.6207	5.18836	8.07728	6.33098	5.7782	0.01416	0.005859	0.037598	0.001221	0.001953	0.005859
1419593_at	LOC100045413	7.60659	8.0964	8.07031	5.71445	6.46525	6.78059	0.000732	0.000732	0.000244	0.001221	0.001221	0.001221
1416371_at	apod	6.12722	6.62952	6.90958	8.78822	6.93096	7.61566	0.000732	0.000244	0.000244	0.000244	0.000244	0.000244
1434848_at	GPR27	3.66676	3.40125	4.05003	5.15578	4.8964	4.69701	0.00293	0.000732	0.000244	0.000732	0.000732	0.000244
1422727_at	NME5	6.34518	5.68701	6.20476	7.42044	7.37949	7.048	0.000732	0.001221	0.001953	0.000244	0.000244	0.000244
1427860_at	Igk-V19-15	6.18388	6.63683	5.39179	7.0829	7.72545	7.01285	0.00415	0.001953	0.008057	0.00293	0.005859	0.00415
1434667_at	COL8A2	4.79701	4.67569	5.28405	6.04695	6.26648	6.04998	0.000732	0.001953	0.000244	0.000244	0.000244	0.000244
1426615_s_at	ndrg4	4.63227	4.80075	4.8767	6.76424	5.7075	5.44003	0.000244	0.000244	0.000732	0.000244	0.000732	0.000244
1448756_at	S100A9	8.79993	8.25163	7.69135	9.84263	9.26034	9.23524	0.000244	0.000732	0.000732	0.000244	0.000244	0.000244
1436993_x_at	pfn2	5.71973	5.48142	5.55093	7.0987	6.70251	6.53371	0.00293	0.001221	0.00293	0.000244	0.001953	0.001221
1451498_at	Lrrc26	5.35403	4.63537	5.26071	6.36543	6.34547	6.1215	0.000244	0.000244	0.000732	0.000244	0.000244	0.001221
1454866_s_at	Clic6	7.41363	6.94439	7.14548	8.47806	8.5635	8.02298	0.000244	0.000244	0.000244	0.000244	0.000244	0.000244
1449153_at	Mmp12	11.6594	9.28808	8.76264	7.74547	8.94846	8.31985	0.000244	0.000244	0.000244	0.000732	0.000244	0.000732
1450397_at	Mtap1b	4.9542	5.0313	5.59513	6.78277	6.2766	6.06379	0.01416	0.008057	0.010742	0.000732	0.00415	0.001953
1457823_at	cyr61	6.99661	8.05551	6.78836	9.08127	8.20472	8.09678	0.000732	0.000732	0.001221	0.000244	0.000732	0.000732
1437056_x_at	CRISPLD2	7.29646	6.94203	7.24989	9.17497	7.83043	7.99906	0.00293	0.01416	0.008057	0.000732	0.00293	0.005859
1434172_at	cnr1	4.18587	3.5939	3.30701	5.44464	5.12999	4.00162	0.010742	0.023926	0.046143	0.001953	0.00415	0.023926
1455029_at	kif21a	6.27426	5.56045	5.73997	7.19088	7.01289	6.84368	0.000244	0.001953	0.000244	0.000244	0.000244	0.000244
1424008_a_at	RBPMS2	5.93074	5.50399	5.39536	7.55788	6.33583	6.40792	0.001221	0.001221	0.005859	0.000732	0.000732	0.000732
1429891_at	capsl	5.97499	5.71214	5.5637	7.16993	7.10845	6.43549	0.000244	0.000244	0.000244	0.000244	0.000244	0.000244
1434957_at	cdon	6.05528	5.54809	6.12517	7.9555	6.73221	6.50364	0.001221	0.001953	0.000244	0.000244	0.000732	0.000244
1421434_at	Dnahc5	4.20945	3.46836	3.73715	4.85239	5.10751	4.89534	0.00415	0.046143	0.010742	0.00415	0.001953	0.00293
1423407_a_at	FBLN2	4.90689	5.09215	4.32961	7.19002	5.10373	5.44003	0.023926	0.023926	0.01416	0.000244	0.00415	0.008057
1459712_at	Zfp182	4.03562	3.17886	2.98508	4.86113	4.02993	4.68685	0.000244	0.008057	0.001953	0.005859	0.000732	0.000732
1432205_a_at	Mtus2	5.75756	4.79553	5.82461	6.72765	6.04775	6.97055	0.001953	0.001953	0.000244	0.000244	0.000732	0.000732
1416774_at	wee1	6.49506	6.67994	6.54128	4.78046	4.71496	5.71711	0.000732	0.000732	0.000732	0.00415	0.001221	0.000732
1448251_at	9030425E11Rik	5.36107	4.95379	4.45825	6.30743	6.37557	5.44908	0.000732	0.001221	0.000244	0.000244	0.000732	0.000244
1436098_at	bchE	4.66676	4.74229	4.18836	6.28161	5.28497	5.38454	0.00293	0.00415	0.000732	0.000732	0.00415	0.001953
1438701_at	BICD1	3.43296	3.50718	3.55733	4.95805	4.45489	4.43701	0.010742	0.01416	0.00415	0.001953	0.001221	0.000732
1424007_at	gdf10	5.73877	5.62952	5.72014	7.41005	6.42944	6.59883	0.001221	0.000244	0.000244	0.000244	0.000244	0.000244
1439078_at	KLHL4	3.15381	3.27197	3.60752	4.76191	4.67983	3.89974	0.023926	0.005859	0.037598	0.000732	0.005859	0.00415
1444426_at	CASS4	5.57894	4.30906	4.62589	6.10699	6.17934	5.49638	0.005859	0.037598	0.001953	0.000244	0.000732	0.001953
1423883_at	ACSL1	8.8759	8.82624	9.17802	11.1178	9.57908	9.45077	0.000244	0.000244	0.000244	0.000244	0.000244	0.000244
1450570_a_at	Cd19	5.60288	5.56352	5.00394	7.42561	6.01188	5.9789	0.01416	0.01416	0.00415	0.000244	0.023926	0.01416
1416855_at	GAS1	7.55995	7.26349	7.39089	9.60841	8.03291	7.81365	0.000244	0.000244	0.000244	0.000244	0.000244	0.000244
1418472_at	aspA	5.44294	5.17082	5.45483	7.441	6.04972	5.78774	0.000244	0.000244	0.000244	0.000244	0.000244	0.000244
1422639_at	Calcb	4.2854	4.44189	4.28405	5.93546	5.45489	4.82759	0.010742	0.037598	0.008057	0.000244	0.000244	0.01416
1422046_at	ITGAM	4.15381	4.35234	3.97556	6.25033	4.57993	4.85507	0.00415	0.008057	0.018555	0.000244	0.00293	0.00415
1417626_at	PDE4DIP	5.62936	5.32	5.63197	6.94885	6.79921	6.026	0.000244	0.000732	0.000732	0.000244	0.000244	0.000244
1447806_s_at	SRPK3	5.78921	5.76649	5.64704	7.5957	6.12627	6.67147	0.01416	0.023926	0.01416	0.00293	0.010742	0.00415
1418374_at	fxyd3	6.48382	5.88913	5.86901	7.75254	7.17754	6.48177	0.000244	0.000244	0.000244	0.000244	0.000244	0.000244
1437197_at	SORBS2	5.58195	5.63537	5.5795	6.73837	6.861	6.36556	0.000244	0.000244	0.000244	0.000244	0.000244	0.000244
1417494_a_at	CP	9.79409	8.85975	9.14495	10.4434	10.5531	9.97029	0.000244	0.000244	0.000244	0.000244	0.000244	0.000244
1437260_at	MMRN1	5.15381	5.48142	5.11653	6.52524	6.29495	6.09869	0.000244	0.000244	0.000244	0.000244	0.000244	0.000244
1418480_at	PPBP	5.95652	5.80854	5.40604	7.79137	6.2631	6.28028	0.000244	0.000244	0.000244	0.000244	0.000244	0.000244
1433924_at	PEG3	5.89482	4.97241	5.59202	6.95805	6.34547	6.31203	0.001953	0.000732	0.000732	0.000732	0.000732	0.000732
1447918_x_at	Igl	6.59395	6.05114	6.52831	8.2986	6.66194	7.36794	0.008057	0.018555	0.00415	0.000244	0.00415	0.001953
1423274_at	INTS6	5.74685	5.85191	5.9539	7.17519	6.63861	6.87086	0.00293	0.00415	0.001953	0.00293	0.001953	0.001953
1452474_a_at	ART3	6.2854	6.19876	6.26071	7.9555	7.20339	6.71337	0.000244	0.000244	0.000244	0.000244	0.000244	0.000244
1416298_at	Mmp9	5.2817	4.53875	4.53157	7.01303	5.15579	5.31037	0.00415	0.046143	0.001953	0.000732	0.00293	0.00293
1439753_x_at	Six4	5.07468	4.93967	5.46166	6.34063	6.02193	6.22694	0.000244	0.00415	0.000732	0.000244	0.000732	0.000732
1417602_at	PER2	8.45286	8.65098	8.77367	6.93442	6.95949	7.73078	0.000244	0.000244	0.000244	0.001953	0.001221	0.000244
1425218_a_at	Scgb3a2	11.6016	11.2897	11.6983	12.6013	12.6854	12.41	0.000244	0.000244	0.000244	0.000244	0.000244	0.000244
1419394_s_at	S100A8	9.21189	8.4352	8.15236	9.89292	9.54602	9.46719	0.000244	0.000244	0.000244	0.000244	0.000244	0.000244
1433825_at	NTRK3	4.27053	4.03573	4.30701	5.6351	5.02193	5.06182	0.00415	0.005859	0.008057	0.000244	0.000732	0.00415
1448314_at	Cdk1	7.48623	7.4081	7.02255	5.51835	6.18113	5.97055	0.000244	0.000732	0.000244	0.018555	0.001221	0.005859
1434237_at	UPK3B	7.21917	7.12995	6.74978	9.32728	7.60355	7.26414	0.008057	0.01416	0.01416	0.000732	0.00415	0.01416
1422072_a_at	Gstm6	4.30012	3.65279	4.22097	5.09778	5.34386	4.81831	0.018555	0.023926	0.023926	0.000244	0.005859	0.030273
1416957_at	POU2AF1	7.66178	6.99534	6.7315	9.07282	7.52231	7.86073	0.000244	0.000244	0.000244	0.000244	0.000244	0.000244
1423797_at	AACS	6.56377	6.53563	6.50368	8.42598	7.3245	6.91614	0.001953	0.00293	0.001953	0.000244	0.000732	0.001953
1417933_at	IGFBP6	7.85237	7.50159	7.86256	9.61424	8.39543	8.23785	0.000244	0.000244	0.000244	0.000244	0.000244	0.000244
1430596_s_at	vgll3	6.31651	5.71491	5.88181	7.24617	7.09328	6.58658	0.001221	0.001953	0.001953	0.001221	0.001221	0.00293
1436223_at	ITGB8	4.27053	3.89646	3.74838	5.54844	4.98541	4.39394	0.000732	0.017334	0.000732	0.001953	0.000244	0.001221
1427890_a_at	LRRC56	5.35403	4.83675	5.14229	6.32492	5.91162	6.08715	0.005859	0.018555	0.01416	0.00293	0.001953	0.001953
1436866_at	EFNA5	5.55152	5.04015	5.47186	6.77237	5.93522	6.34632	0.000732	0.000244	0.00293	0.000244	0.005859	0.005859
1435648_at	Lrrn4	4.56682	4.64701	4.80324	6.46199	5.35345	5.17518	0.000244	0.001953	0.000732	0.000244	0.000732	0.000732
1428074_at	TMEM158	5.96809	5.61774	6.02024	7.42044	6.60154	6.54641	0.018555	0.010742	0.01416	0.001953	0.00415	0.005859
1419674_a_at	DPEP1	6.78136	6.58938	6.74278	8.07353	7.64967	7.33172	0.000732	0.001221	0.000732	0.000244	0.000244	0.000732
1424254_at	Ifitm1	9.23817	8.81403	8.72938	10.3439	10.0052	9.36436	0.000244	0.000244	0.000244	0.000244	0.000244	0.000244
1418753_at	gfpt2	4.72247	4.95379	4.05003	6.76307	5.23744	4.65593	0.00415	0.00293	0.00293	0.000244	0.000244	0.00415
1456328_at	BANK1	6.90929	6.77181	6.73856	8.71535	7.15579	7.47662	0.000244	0.000244	0.000244	0.000244	0.000244	0.000244
1437682_x_at	1110004E09Rik	6.53605	6.26065	6.45483	7.14776	7.2469	7.77401	0.00293	0.01416	0.010742	0.00415	0.00293	0.005859
1423851_a_at	SHISA2	3.27798	3.35943	2.66789	4.56726	3.93096	3.7221	0.018555	0.037598	0.046143	0.01416	0.00415	0.037598
1435184_at	NPR3	7.22786	7.31545	6.89954	8.24908	8.27953	7.81248	0.000244	0.000244	0.000244	0.000244	0.000244	0.000244
